# Supplementary material for: Pulse Oximetry as an Aid to Rule Out Pneumonia among Patients with a Lower Respiratory Tract Infection in Primary Care
Source: Antibiotics (Basel). 2023 Mar 2;12(3):496. doi: 10.3390/antibiotics12030496 (PMC10044291; doi:10.3390/antibiotics12030496)
Supplement: Supplementary file 1 [file antibiotics-12-00496-s001.zip]

Archive with 1 entries (1 files):
- antibiotics-2227641-supplementary.pdf
